# Supplementary material for: Carrot Intake and Risk of Developing Cancer: A Prospective Cohort Study
Source: Nutrients. 2023 Jan 29;15(3):678. doi: 10.3390/nu15030678 (PMC9919376; doi:10.3390/nu15030678)
Supplement: Supplementary file 1 [file nutrients-15-00678-s001.zip]

Archive with 1 entries (1 files):
- nutrients-2139106-supplementary.pdf
